# Supplementary material for: Pre-innervated tissue-engineered muscle promotes a pro-regenerative microenvironment following volumetric muscle loss
Source: Commun Biol. 2020 Jun 25;3:330. doi: 10.1038/s42003-020-1056-4 (PMC7316777; doi:10.1038/s42003-020-1056-4)
Supplement: Supplementary file 6 — Source Data [file 42003_2020_1056_MOESM6_ESM.xlsx]

## Sheet: Myocyte Fusion Index
MYO	MN-MYO
30.3867	75.0751
34.9206	66.5254
45.6221	75.6303
34.9693	77.1845
47.2	82.7103
69.7819	61.5894
38.9571	72.2581
53.0675
57.7236
40.5904
67.6471
38.5965
40.9091
47.482

## Sheet: TA CSA by Ultrasound
	MN-MYO	MN-MYO	MN-MYO	MN-MYO	MN-MYO	MYO	MYO	MYO	MYO	MYO	SHEETS	SHEETS	SHEETS	NO REPAIR	NO REPAIR	NO REPAIR
Week 1	90.96	83.86	97.82	95.95	88.32	74.9	94.11	96.83	79.54	91.339	86.79	83.86	95.35	91.56	84.24	84.86
Week 3	91.66	94.53	93.93	91.5	90.16	65.95	78.83	84.89	64.59	83.65	73.93	73.16	77.87	72.67	66.68	80.32
				MN-MYO (n=5 for week 1 and week 3), MYO (n=5 for week 1 and week 3), Sheets (n=3 for week 1 and week 3) and No Repair (n=3 for week 1 and week 3)

## Sheet: Satellite cell density Week 1 v
	MN-MYO	MN-MYO	MN-MYO	MN-MYO	MN-MYO	MYO	MYO	MYO	MYO	MYO	SHEETS	SHEETS	SHEETS	NO REPAIR	NO REPAIR	NO REPAIR	NO REPAIR	NO REPAIR
Week 1	184	160	116	95	152	62	54	64	77	N/A	35.19	86.98	81.07	59.32	74.696	38.598	68.996	92.626
Week 3	200	292	236	188	204	88	112	116	52	48	140	144	144	88	76	120	N/A	N/A
						N/A means no animal was enrolled
			MN-MYO (n=5 for week 1 and week 3), MYO (n=4 for week 1 and n=5 for week 3), Sheets (n=3 for week 1 and week 3) and No Repair (n=5 for week 1 and n=3 for week 3)

## Sheet: Microvessel near injury site
	MN-MYO	MN-MYO	MN-MYO	MN-MYO	MN-MYO	MYO	MYO	MYO	MYO	MYO	SHEETS	SHEETS	SHEETS	NO REPAIR	NO REPAIR	NO REPAIR	NO REPAIR	NO REPAIR
Week 1	52.8	28	45.8	47	30.6	11.2	13.4	27.8	18.4	N/A	20.4	16.8	18.2	28.4	24.2	26	19	31.2
Week 3	116	175	88	68	76	40	68	40	56	44	184	160	116	68	184	84	N/A	N/A
					N/A means no animal was enrolled
	MN-MYO (n=5 for week 1 and week 3), MYO (n=4 for week 1 and n=5 for week 3), Sheets (n=3 for week 1 and week 3) and No Repair (n=5 for week 1 and n=3 for week 3)

## Sheet: Microvessel infiltration at 3wk
MN-MYO	MYO	SHEETS
179	129	70
176	93	68
230	117	67
115	77	N/A
146	49	N/A
	N/A means no animal was enrolled
MN-MYO (n=5 for week 3), MYO ( n=5 for week 3), Sheets (n=3 for week 3)

## Sheet: AchR density Week 1 vs Week 3
	MN-MYO	MN-MYO	MN-MYO	MN-MYO	MN-MYO	MYO	MYO	MYO	MYO	MYO	SHEETS	SHEETS	SHEETS	NO REPAIR	NO REPAIR	NO REPAIR	NO REPAIR	NO REPAIR
Week 1	6.73333	6.2	4.66667	6.66667	5.33333	2.93333	1.53333	1.66667	2.53333	N/A	1.53333	3.06667	2.33333	3.46667	3.53333	3.33333	1.93333	3.86667
Week 3	4.4	4.8	2.5	2.5	7.6	3.2	2.2	4	3	1.6	1	1.4	3.2	6.2	3.8	6.8	N/A	N/A
					N/A means no animal was enrolled
MN-MYO (n=5 for week 1 and week 3), MYO (n=4 for week 1 and n=5 for week 3), Sheets (n=3 for week 1 and week 3) and No Repair (n=5 for week 1 and n=3 for week 3)

## Sheet: NMJ percentage Week 1 vs Week 3
	MN-MYO	MN-MYO	MN-MYO	MN-MYO	MN-MYO	MYO	MYO	MYO	MYO	MYO	SHEETS	SHEETS	SHEETS	NO REPAIR	NO REPAIR	NO REPAIR	NO REPAIR	NO REPAIR
Week 1	80	100	68.75	75	71	50	50	45	66.6	N/A	50	33.3	33	28	33	15	5	20
Week 3	80	44.44	50	66.6	66.6	0	12.5	0	25	33.33	20	0	16.6	16.6	25	13.3	N/A	N/A
					N/A means no animal was enrolled
MN-MYO (n=5 for week 1 and week 3), MYO (n=4 for week 1 and n=5 for week 3), Sheets (n=3 for week 1 and week 3) and No Repair (n=5 for week 1 and n=3 for week 3)
